# Supplementary material for: Bacteria-Derived Protein Aggregates Contribute to the Disruption of Host Proteostasis
Source: Int J Mol Sci. 2022 Apr 27;23(9):4807. doi: 10.3390/ijms23094807 (PMC9103901; doi:10.3390/ijms23094807)
Supplement: Supplementary file 1 [file ijms-23-04807-s001.zip]

Archive with 1 entries (1 files):
- ijms-1662214-supplementary.pdf
